# Supplementary material for: Feasibility and Compliance of Stool Collection for Future Microbiome-Based Colorectal Cancer Screening: Preliminary Findings from a Prospective Multicenter FIT-Positive Cohort
Source: Microorganisms. 2026 Jul 17;14(7):1564. doi: 10.3390/microorganisms14071564 (PMC13413819; doi:10.3390/microorganisms14071564)
Supplement: Supplementary file 1 [file microorganisms-14-01564-s001.zip]

Archive with 1 entries (1 files):
- microorganisms-4395538-supplementary.pdf
